# Supplementary material for: Evaluation of survival of patients with hepatocellular carcinoma: A comparative analysis of prognostic systems
Source: PLoS One. 2018 Apr 4;13(4):e0194922. doi: 10.1371/journal.pone.0194922 (PMC5884519; doi:10.1371/journal.pone.0194922)
Supplement: S1 Database — (XLS) [file pone.0194922.s001.xls]

## Sheet: data base
AGE	EtioHCV2	CHILDcat	MELD	MELD2	Okuda	CLIP	CLIP1	CLIPCAT2	CLIPCAT3	CLIPCAT4	BCLC2	CUPI	CUPIcat	GETCH	GETCHcat	GETCH2	BRT	CR	RNI	TAP	PLAQ	AST	ALT	FA	GGT	ALBUMINA	AFP500	AFP	CHILD	JISAFTTNMCHILD	TNM	NODULE	THROMBOSIS	METASTASIS	DEATH	Status	GENDER	Etiol_Hepatop	AA_HCV	AA_Resto	AA_HBV	HCV_AAHCV	HCV_HBV	EtioHCV	Etiocat	Etioalcool	CIRRHOSIS	MILAN	MELDCAT
47	0	1	9	0	3	6	4	1	2	4	4	11	2	11	2	1	1.44	0.9	1.14			112	42	507	1145		1	51000	2	5	3B	1	1		1	1	0	ALCOOL	0	1	0			0	0	1	1	0	0
62	0	1	17	1	3	5	4	1	2	4	3	8	2	11	2	1	5.2	0.7	1.45	68	75000	71	40	104	65	3.4	1	4905	1	4	3B	1	1		1	1	0	ALCOOL	0	1	0			0	0	1	1	0	1
57	0	1	11	0	3	5	4	1	2	4	4			10	2	1	1.7	0.67	1.31	67	82000	121	73	546	258	2.6	1	5804	2	5	3A	3	0		1	1	0	ALCOOL	0	1	0			0	0	1	1	0	0
42	0	1	22	1	3	5	4	1	2	4	4	8	2	8	2	1	5	0.7	2.33		50000	188	95			3.3	1	1399	2	5	3A	2	0	0	1	1	0	ALCOOL	0	1	0			0	0	1	1	0	1
43	2	1	22	1	2	2	2	0	1	1	2	7	1	8	2	1	0.9	3.3	1.4		66000	76	72	345	193		0	80.9	1	2	2	4	0			0	0	HCV + ALCOOL		0		1		1	3		1	0	1
80	0	1	11	0	2	5	4	1	2	4	3	5	1	8	2	1	0.91	1	1.18	88	245000	341	105	322	443	2.3	1	95130	1	5	4A	5	1	1	1	1	0	CRIPTO		0				0		0	1	0	0
63	1	1			2	3	3	1	2	3	3	4	1	8	2	1					78000						1	50000	1	4	3B	1	1		1	1	0	HCV	1	0		0	1	1	1	0	1	0
67	1	1	13	0	2	3	3	1	2	3	4	4	1	8	2	1	2.91	1.05	1	73	113000	43	21	99	94	3.1	0	424.8	2	4	2	1	0	0	1	1	0	HCV	1	0		0	1	1	1	0	1	1	0
60	0	1	14	0	2	2	2	0	1	1	2	3	1	8	2	1	3.07	0.84	1.34	65	73000	54	14	173	157		1	8730	1	3	1	1	0	0	0	0	0	ALCOOL	0	1	0			0	0	1	1	1	0
50	2	1	14	0	3	5	4	1	2	4	3	9	2	6	2	1	4.32	0.77	1.18	69	134000	131	104	166	257	3.1	1	1683.4	1	5	4A	3	1	1		0	0	HCV + ALCOOL		0		1		1	3		1	0	0
23	0	1	16	1	3	5	4	1	2	4	3	8	2	6	2	1	1.85	1.41	1.48	57	153000	435	48	173	274	2.6	1	21745	1	5	4B	1	1	1		0	0	HBV		0	1		0	0	2	0	1	0	1
46	1		11	0	2	5	4	1	2	4	3	7	1	6	2	1	2.2	1.02	1.18	72	234000	153	50	178	406	3.2	1	41000			3B	5	1		1	1	0	HCV	1	0		0	1	1	1	0		0	0
55	1	1	18	1	2	2	2	0	1	1	4	7	1	6	2	1	6.7	0.6	1.51	57	63000	60	33	272	63	3	0	5.2	2	3	2	1	0	0	0	0	1	HCV	1	0		0	1	1	1	0	1	1	1
55	0	1	14	0	2	1	1	0	1	1	3	7	1	6	2	1	3.8	1.2	1.06	85	104000	211	305	276	1072	3.5	0	2.67	1	4	4B	1	0	1	1	1	0	ALCOOL	0	1	0			0	0	1	1	0	0
65	2	1	8	0	2	4	4	1	2	4	3	6	1	6	2	1	0.8	0.7	1.13	90	202000	139	51	311	501		0	39.3	1	4	4A	1	1	1	1	1	0	HCV + ALCOOL		0		1		1	3		1	0	0
62	1	1	16	1	2	2	2	0	1	1	2	6	1	6	2	1	3.19	0.8	1.61		33000	37	45	116	178	3.1	0	18.4	1	3	3A	2	0	0	1	1	0	HCV	1	0		0	1	1	1	0	1	0	1
65	2	1	11	0	2	4	4	1	2	4	3	5	1	6	2	1	1.69	0.9	1	94	86000	76	82	64	76	4	1	30000	1	5	4B	2	1	1	1	1	0	HCV + ALCOOL		0		1		1	3		1	0	0
48	1	1	16	1	2	3	3	1	2	3	3	5	1	6	2	1	4.7	0.84	1.34	85	97000	135	90	80	65	3.6	1	1638	1	4	3B	1	1		1	1	0	HCV	1	0		0	1	1	1	0	1	0	1
49	1	1	13	0	2	3	3	1	2	3	3	5	1	6	2	1	2.59	0.82	1.25	71	73000	70	39	167	159	2.5	1	642	1	4	3B	1	1		0	0	0	HCV + HBV		0				1		0	1	0	0
78	1	1	17	1	3	5	4	1	2	4	3	4	1	6	2	1	0.8	2.3	1.24	70	219000	122	67	154	173	2.9	1	14720	1	5	3B	4	1		1	1	1	HCV	1	0		0	1	1	1	0	1	0	1
52	1	1			2	5	4	1	2	4	3	4	1	6	2	1		1.8	1.33	60	149000	96	99			2.5	1	3371	1	4	3B	1	1			0	0	HCV	1	0		0	1	1	1	0	1	0
57	1	1	22	1	3	2	2	0	1	1	4	4	1	6	2	1	8.2	0.79	2.22	28	98000	104	56	103	30	2	0	13	2	4	2	2	0	0	1	1	0	HCV	1	0		0	1	1	1	0	1	1	1
47	2	1	18	1	2	1	1	0	1	1	1	4	1	6	2	1	6.22	1.3	1.2	80	48000	86	62				0	4.9	1	2	1	1	0	0	0	0	0	HCV + ALCOOL		0		1		1	3		1	1	1
65	1	0	6	0	2	4	4	1	2	4	3	2	1	6	2	1	0.6	0.7	1	97	216000	47	28	157	231	4.5	1	17500	0	4	4A	1	1	1		0	0	HCV	1	0		0	1	1	1	0	1	0	0
80	0	0			1	2	2	0	1	1	3	0	0	6	2	1	0.51	1.2			313000	28	14	95	127	3.2	0	383	0	3	4A	1	1	1		0	0	CRIPTO		0				0		0	1	0
63	1	1	10	0	2	3	3	1	2	3	4	0	0	6	2	1	0.9	0.76	1	63	134000	70	44	83	97	3.1	0	2.57	2	4	2	2	0		0	0	0	HCV	1	0		0	1	1	1	0	1	0	0
66	1	1	9	0	1	3	3	1	2	3	3	-1	0	6	2	1	1.1	1.2	0.99	110	126000	43	47	75	122	4.1	0	242.7	1	4	3B	2	1	0	1	1	0	HCV	1	0		0	1	1	1	0	1	0	0
62	1	0	18	1	2	3	3	1	2	3	3	-5	0	6	2	1	6.4	1.4	1.09	78	189000	102	42	598	639		0	350	0	2	3	1	1		1	1	1	HCV	1	0		0	1	1	1	0	1	0	1
58	0	1	13	0	2	5	4	1	2	4	3	10	2	5	1	0	2.73	1.18	1.14	81	139000	102	66	440	567	3.2	1	7496	1	5	3B	2	1		1	1	0	ALCOOL	0	1	0			0	0	1	1	0	0
57	1	1	12	0	3	5	4	1	2	4	4	7	1	5	1	0	2.6	1.1	1	43	210000	152	137	176	171	2	1	13316	2	5	3A	5	0		1	1	0	HCV	1	0		0	1	1	1	0	1	0	0
52	2	1	18	1	2	2	2	0	1	1	2	7	1	5	1	0	8.38	0.6	1.36	60	102000	159	55	176	222	3.2	0	206	1	3	2	5	0	0	1	1	0	HCV + ALCOOL		0		1		1	3		1	1	1
48	1	1	18	1	3	4	4	1	2	4	4	6	1	5	1	0	3.64	0.4	1.84		39000	86	46			2.8	1	1202	2	5	2	3	0			0	1	HCV	1	0		0	1	1	1	0	1	1	1
55	1	1	18	1	2	4	4	1	2	4	2	4	1	5	1	0	0.3	3.32	1.03	95	196000	64	45				1	9189	1	4	3A	5	0		0	0	0	HCV	1	0		0	1	1	1	0	1	0	1
62	0	1	20	1	2	4	4	1	2	4	4	3	1	5	1	0	4.22	0.88	2.01	39	32000	60	33			2.8	1	671	2	5	2	4	0			0	0	ALCOOL	0	1	0			0	0	1	1	0	1
67	0	1	12	0	2	2	2	0	1	1	2	3	1	5	1	0	0.3	1.3	1.33	57	141000						0	345	1	3	2	2	0		1	1	1	ALCOOL	0	1	0			0	0	1	1	0	0
64	1	1	14	0	2	1	1	0	1	1	1	3	1	5	1	0	2	0.6	1.51	44	105000	18	61		171	3.5	0	134	1	2	2	1	0	0	1	1	1	HCV	1	0		0	1	1	1	0	1	1	0
48	1	1	8	0	2	1	1	0	1	1	1	3	1	5	1	0	1.2	0.71	1.1		94000	133	90	241	174	2.2	0	116	1	2	2	1	0	0	0	0	1	HCV	1	0		0	1	1	1	0	1	1	0
77	1	1	19	1	2	1	1	0	1	1	1	3	1	5	1	0	2.5	2.2	1.12	66	84000	89	70	212		2.6	0	58	1	2	1	1	0			0	1	HCV	1	0		0	1	1	1	0	1	1	1
49	2	1	14	0	2	2	2	0	1	1	2	3	1	5	1	0	1.3	1.2	1.56		72000	61	47	95	147	3.2	0	40.3	1	3	2	2	0		1	1	0	HCV + ALCOOL		0		1		1	3		1	0	0
73	0	1	15	1	1	2	2	0	1	1	1	2	1	5	1	0	2.69	0.96	1.51	56.6	80000	27	16	112	21	2.9	1	2398	1	3	2	1	0	0	1	1	0	ALCOOL	0	1	0			0	0	1	1	1	0
50	1	1	12	0	2	2	2	0	1	1	2	0	0	5	1	0	1.1	0.69	1.64	50	45000	120	77	60	87		0	74.2	1	3	2	2	0			0	1	HCV	1	0		0	1	1	1	0	1	1	0
51	1	1	9	0	2	2	2	0	1	1	1	0	0	5	1	0	1.15	0.5	1.15	42	290000	75	57	127	47	2.6	0	51	1	3	2	2	0	0	0	0	1	HCV	1	0		0	1	1	1	0	1	1	0
57	1	0	9	0	2	2	2	0	1	1	2	-1	0	5	1	0	1.6	0.82	1.37	59	143000			143	53		0	131	0	2	3A	3	0	0	1	1	0	HCV	1	0		0	1	1	1	0	1	0	0
55	0	0	10	0	1	0	0	0	0	0	1	-7	0	5	1	0	0.8	1	1.8	47	113000	62	36	128	79	3.8	0	238	0	1	1	1	0	0	1	1	0	ALCOOL	0	1	0			0	0	1	1	1	0
59	1	0	12	0	1	0	0	0	0	0	1	-7	0	5	1	0	1.98	0.7	1.35	64	66000	176	110	122	124	3.2	0	223.4	0	1	1	1	0	0	0	0	1	HCV	1	0		0	1	1	1	0	1	1	0
63	0	1			2	4	4	1	2	4	2			5	1	0	1.84	1.4			274000	95	61	206	430	4.1	1	52531	1	3	1	1	0		0	0	0	ALCOOL	0	1	0			0	0	1	1	0
86	0		8	0	2	3	3	1	2	3	2			5	1	0	0.7	1.02	1.1	84	475000	126	107	202	545	4.1	1	50000			1	1	0		0	0	0	CRIPTO		0				0		0	0	0	0
64	0	0	15	1	2	3	3	1	2	3	2			5	1	0	1.64	1.9	1.26	65	189000	524	99	273	237	2.8	1	13900	0	2	1	1	0		1	1	0	ALCOOL	0	1	0			0	0	1	1	0	0
65	1				1	1	1	0	1	1	2			5	1	0		0.53	1.26	65	181000	53	24	97	74		1	2507			1	1	0		1	1	1	HCV	1	0		0	1	1	1	0		0
67	1	1	14	0	2	4	4	1	2	4	2			5	1	0	2.25	1.6	1	100	388000	118	37	72	51	2.6	1	994	1	3	1	1	0			0	0	HCV	1	0		0	1	1	1	0	1	0	0
48	2	1	10	0	2	3	3	1	2	3	2			5	1	0	1.23	0.6	1.3		43000	146	97	135	307	3.4	1	539.4	1	4	3A	2	0		0	0	0	HCV + ALCOOL		0		1		1	3		1	0	0
82	2	1			2	3	3	1	2	3	2			5	1	0	1.18	0.8			151000		23			3.5	0	133.6	1	2	1	1	0		1	1	0	HCV + ALCOOL		0		1		1	3		1	0
61	1	1	13	0	3	3	3	1	2	3	2			5	1	0	2.7	0.5	1.25	67	150000	217	115	274	83	3.4	0	79.8	1	3	3A	7	0			0	1	HCV	1	0		0	1	1	1	0	1	0	0
65	0	0	17	1	1	1	1	0	1	1	1			5	1	0	3.6	1.3	1.29	66	60000	51	41				0	71	0	2	3A	3	0		1	1	0	ALCOOL	0	1	0			0	0	1	1	1	1
66	1	0	12	0	1	0	0	0	0	0	2			5	1	0	1.93	1.1	1.19	75	89000	159	179	151	294	3.7	0	65.6	0	1	1	1	0		1	1	0	HCV	1	0		0	1	1	1	0	1	0	0
27	0	0	9	0	1	0	0	0	0	0	2			5	1	0	1.1	0.6	1.19	77	124000	245	128	517		3.6	0	4.07	0	1	1	1	0		1	1	1	PIFIC + ALC		0				0			1	0	0
60	1	1	9	0	1	3	3	1	2	3	2	7	1	4	1	0	2.12	0.49	0.94	100	174000	281	55	457	649	2.6	1	3821	1	4	3A	3	0		1	1	1	HCV	1	0		0	1	1	1	0	1	0	0
59	2	1	9	0	2	4	4	1	2	4	3	3	1	4	1	0	0.97	0.78	1.23		70000						0	2.78	1	4	4B	1	1	1	0	0	0	HCV + ALCOOL		0		1		1	3		1	0	0
57	1	1	8	0	2	3	3	1	2	3	2	0	0	4	1	0	1.6	0.84	1	100	183000	101	109	399	706	3.2	0	39.8	1	2	1	1	0	0		0	0	HCV	1	0		0	1	1	1	0	1	0	0
76	1	0	7	0	1	1	1	0	1	1	2	-2	0	4	1	0	0.91	0.8	1.01	99	286000	82	41	263	176	3.3	0	164.8	0	2	3A	4	0		0	0	1	HCV	1	0		0	1	1	1	0	1	0	0
77	1	0	10	0	1	1	1	0	1	1	2			4	1	0	1.66	0.98	1.21	74	68000	149	138	269	212	3.8	1	2130	0	2	1	1	0		0	0	0	HCV	1	0		0	1	1	1	0	1	0	0
50	0	1	10	0	2	3	3	1	2	3	2			4	1	0	0.59	0.8	1.4	58	130000	198	116	1163	118	3.3	0	136.3	1	2	1	1	0			0	0	HBV		0	1		0	0	2	0	1	0	0
75	0	1	18	1	2	1	1	0	1	1	1	6	1	3	1	0	6.1	1.13	1.35	64	110000					2	0	1	1	2	2	1	0	0		0	0	CRIPTO		0				0		0	1	1	1
73	1	1	15	1	3	5	4	1	2	4	3	3	1	3	1	0	1.44	1.51	1.33	65	126000	135	46	258	350	2.9	1	8606	1	4	3B	1	1		0	0	0	HCV	1	0		0	1	1	1	0	1	0	0
54	2	1	12	0	2	1	1	0	1	1	1	3	1	3	1	0	2.73	0.9	1.21	74	118000	82	54	152	433	3.8	0	32.8	1	2	1	1	0	0	1	1	0	HCV + ALCOOL		0		1		1	3		1	1	0
61	0	0			2	0	0	0	0	0	2	3	1	3	1	0	0.9	0.6			115000	48	64	411	558	4	0	6	0	1	1	1	0	0	1	1	0	ALCOOL	0	1	0			0	0	1	1	0
54	1	0	26	1	2	0	0	0	0	0	3	3	1	3	1	0	2.11	5.13	1.36	62	76000	21	9			2.8	0	5.9	0	3	4B	1		1	0	0	0	HCV	1	0		0	1	1	1	0	1	0	1
42	0	1	13	0	2	3	3	1	2	3	3	3	1	3	1	0	2.7	0.6	1.23		55700	414	64		230	2.8	0	2.9	1	4	4B	5	0	1	0	0	0	HBV		0	1		0	0	2	0	1	0	0
73	0	1	9	0	2	2	2	0	1	1	2	2	1	3	1	0	0.48	1.15	1.08	88	80000	29	28	97	136	3.2	0	3.25	1	3	3A	2	0		0	0	0	NASH		0				0		0	1	0	0
64	1	0	9	0	1	3	3	1	2	3	3	1	0	3	1	0	0.5	0.5	1.03	96	152000	83	77	122	434	3.5	1	2636	0	4	3B	2	1	0	1	1	1	HCV	1	0		0	1	1	1	0	1	0	0
63	1	0	14	0	1	1	1	0	1	1	2	0	0	3	1	0	3	0.74	1.35	57	160000	75	46	120	236	3.8	0	24.3	0	2	2	2	0	0	0	0	0	HCV	1	0		0	1	1	1	0	1	1	0
51	0	0	12	0	1	0	0	0	0	0	1	0	0	3	1	0	2		1.35	62	80000	78	43	110	449	3.6	0	23.1	0	1	2	1	0	0	0	0	0	ALCOOL	0	1	0			0	0	1	1	1	0
48	2	1	19	1	3	3	3	1	2	3	4	0	0	3	1	0	4.5	0.8	1.8	44	52000	43	19	211	77	2.8	0	12.4	2	4	2	2	0	0	0	0	1	HCV + ALCOOL		0		1		1	3		1	1	1
63	1	1	8	0	2	2	2	0	1	1	1	0	0	3	1	0	0.5	0.9	1.19	83	97000	87	83	95	30	3	0	10	1	3	2	2	0	0	1	1	0	HCV	1	0		0	1	1	1	0	1	1	0
62	2	1	15	1	2	2	2	0	1	1	4	0	0	3	1	0	1.8	0.94	1.76	46	63000	60	51	114	34	2	0	6	2	3	2	1	0	0	0	0	0	HCV + ALCOOL		0		1		1	3		1	1	0
60	0	0	10	0	1	0	0	0	0	0	3	0	0	3	1	0	1.3	0.83	1.23	73	116000	62	40	88	58	3.8	0	5.6	0	3	4B	1	0	1	0	0	0	HBV		0	1		0	0	2	0	1	0	0
57	1	1	13	0	2	1	1	0	1	1	1	0	0	3	1	0	0.7	1.51	1.31		46000	29	33	82		3.8	0	5.6	1	2	2	1	0	0	0	0	0	HCV	1	0		0	1	1	1	0	1	1	0
83	0	1	11	0	2	1	1	0	1	1	1	0	0	3	1	0	0.6	1.29	1.3	66	103000	40	16	95	136		0	4.1	1	2	1	1	0		1	1	1	CRIPTO		0				0		0	1	1	0
57	0		6	0	1	0	0	0	0	0	0	0	0	3	1	0	1	0.85	1	100	112000	91	96	239	1002	3.9	0	2.9			2	1	0	0	1	1	1	CRIPTO		0				0		0		1	0
58	1	0			2	2	2	0	1	1	2	-1	0	3	1	0	1.14	1			137000	117	189	114	150	4.1	0	22	0	2	3A	5	0	0	1	1	0	HCV	1	0		0	1	1	1	0	1	0
65	1	0	8	0	2	4	4	1	2	4	3	-3	0	3	1	0	0.6	0.76	1.19	76	99000	140	88	78	52	4	1	2479	0	3	3B	1	1			0	1	HCV	1	0		0	1	1	1	0	1	0	0
53	1	0	7	0	1	3	3	1	2	3	3	-3	0	3	1	0	0.5	0.76	1.05	93	217000	140	210	166	193		1	1917.7	0	4	3B	2	1		0	0	0	HCV	1	0		0	1	1	1	0	1	0	0
55	1	0	9	0	2	4	4	1	2	4	3	-3	0	3	1	0	1.1	0.69	1.22	68	100000	176	171	88	111	3.9	1	592.4	0	4	3B	2	1			0	0	HCV	1	0		0	1	1	1	0	1	0	0
56	1		8	0	2	0	0	0	0	0	1	-3	0	3	1	0	0.3	1.07	1.05	87	162000		48	28	213	3.4	0	20.6			2	1	0	0	1	1	1	HCV	1	0		0	1	1	1	0	0	1	0
44	1	1	13	0	2	1	1	0	1	1	1	-3	0	3	1	0	3.6	0.9	1.13	73	112000	119	123	56	34	3.3	0	13.8	1	2	2	1	0	0	0	0	0	HCV + HIV		0				1		0	1	1	0
67	1	1	11	0	1	2	2	0	1	1	1	-3	0	3	1	0	1.09	0.9	1.42	60	68000	93	63	62	92	3.1	0	12.9	1	2	2	2	0		1	1	0	HCV	1	0		0	1	1	1	0	1	0	0
77	1	1	19	1	2	2	2	0	1	1	1	-3	0	3	1	0	6	0.8	1.71		64000	47	20	92	20	3.9	0	5.6	1	2	2	3	0			0	1	HCV	1	0		0	1	1	1	0	1	0	1
58	0	1	14	0	2	1	1	0	1	1	1	-3	0	3	1	0	4.2	0.8	1.2		182000	50	25	380	132	3.6	0	4.2	1	1	1	1	0	0	0	0	0	HBV		0	1		0	0	2	0	1	1	0
59	0	1	14	0	2	1	1	0	1	1	1	-3	0	3	1	0	3.3	0.9	1.31	53	85000	33	42	160	59	3.4	0	4.13	1	2	2	1	0	0		0	0	ALCOOL	0	1	0			0	0	1	1	1	0
51	1	1			2	3	3	1	2	3	2			3	1	0	1.55	0.63			69000	55	28	118			0	8.76	1	3	3A	4	0		0	0	0	HCV	1	0		0	1	1	1	0	1	0
58	1	1	16	1	2	2	2	0	1	1	4	6	1	2	1	0	2.18	0.8	1.76	48	90000	140	96	373	88	3.1	0	87.4	2	2	1	1	0	0	0	0	1	HCV	1	0		0	1	1	1	0	1	1	1
52	1	1			2	4	4	1	2	4	3	5	1	2	1	0	1.5				149000	139	49	313	444		1	102437	1	5	4A	5	0	1	1	1	0	HCV	1	0		0	1	1	1	0	1	0
49	1	1	33	1	2	2	2	0	1	1	3	5	1	2	1	0	10.7	3.71	1.53								1	46325.5	1	5	4A	1	0	1	1	1	0	HCV	1	0		0	1	1	1	0	1	0	1
52	2	1	15	1	2	2	2	0	1	1	1	5	1	2	1	0	2.13	0.9	1.58		49000	95	62	108	51	2.5	1	1000	1	3	1	1	0	0	1	1	0	HCV + ALCOOL		0		1		1	3		1	1	0
71	1	1	17	1	1	1	1	0	1	1	1	3	1	2	1	0	2.6	1.01	1.87	43	58000	87	54	181	54	2.9	0	39.8	1	1	1	1	0			0	0	HCV	1	0		0	1	1	1	0	1	0	1
57	1		16	1	1	1	1	0	1	1	2	2	1	2	1	0	0.8	1.6	1.01	98	166000	45	48	104	157	4.2	1	63435.3			1	1	0	0	0	0	0	HCV	1	0		0	1	1	1	0	0	0	1
67	1	0	11	0	2	2	2	0	1	1	1	2	1	2	1	0	1.4	0.9	1.35	60	92000	132	32	132	142	3.7	1	36220	0	2	2	3	0	0	1	1	0	HCV	1	0		0	1	1	1	0	1	1	0
61	0				1	1	1	0	1	1	2	2	1	2	1	0	1.8	0.4	1.2		228000	114	220	338	178	3.9	1	12070.9			1	1	0	0		0	1	NASH		0				0		0	0	0
66	0	0	13	0	1	1	1	0	1	1	1	2	1	2	1	0	2	1.1	1.36	69	152000	31	18	136	87	3.6	1	1661	0	2	2	1	0	0		0	1	NASH		0				0		0	1	1	0
69	1	0	8	0	2	1	1	0	1	1	1	2	1	2	1	0	0.9	0.89	1.15	81	56000	116	90	87	91	3.8	1	1588	0	3	2	2	0	0	0	0	0	HCV	1	0		0	1	1	1	0	1	0	0
49	1	1			2	3	3	1	2	3	2	1	0	2	1	0	0.4	0.19			235000	59	19	165	499	3.4	1	13737	1	4	3A	5	0	0	1	1	0	HCV + HIV		0				1		0	1	0
64	1	0	12	0	1	2	2	0	1	1	2	1	0	2	1	0	2.4		1.22	76	56000	134	128	130	279	4.4	1	7764	0	3	3A	3	0		0	0	0	HCV	1	0		0	1	1	1	0	1	0	0
50	1	1			2	1	1	0	1	1	1	0	0	2	1	0	1.3	0.9			61000	71				2.7	0	298.2	1	2	2	1	0	0	1	1	0	HCV	1	0		0	1	1	1	0	1	1
79	1	1	11	0	2	2	2	0	1	1	1	0	0	2	1	0	1.5	1.43	0.99	100	73000	122	113	105	134	3.3	0	164.7	1	2	2	2	0		1	1	1	HCV	1	0		0	1	1	1	0	1	1	0
63	1	0	8	0	1	0	0	0	0	0	3	0	0	2	1	0	0.6	0.7	1.18	76	187000	29	11	85	105	4.4	0	138	0	3	4A	1	0	1		0	0	HCV	1	0		0	1	1	1	0	1	0	0
65	2	1	10	0	2	1	1	0	1	1	1	0	0	2	1	0	1.4	0.9	1.21	76	89000	81	63	100		2.7	0	35.2	1	2	2	1	0	0	1	1	1	HCV + ALCOOL		0		1		1	3		1	1	0
53	0	0	9	0	1	1	1	0	1	1	1	-1	0	2	1	0	1.1	0.74	1.21	70	75000	63	58	83	70	3.8	1	4277	0	2	2	1	0	0	1	1	0	ALCOOL	0	1	0			0	0	1	1	1	0
56	1	0			1	1	1	0	1	1	1	-1	0	2	1	0	1.5		1.15	77	61000	173	137	90	157	4.2	1	2192.7	0	2	2	1	0	0	1	1	0	HCV	1	0		0	1	1	1	0	1	1
58	1	0	8	0	1	2	2	0	1	1	2	-1	0	2	1	0	0.8	0.63	1.2	74	56000	44	40	88	75	3.8	1	2019	0	3	2	3	0	0	0	0	1	HCV	1	0		0	1	1	1	0	1	1	0
72	1	0	8	0	1	1	1	0	1	1	1	-1	0	2	1	0	0.7	1.1	1.09		171000	54	70	104	172		1	1995.4	0	2	1	1	0		0	0	1	HCV	1	0		0	1	1	1	0	1	1	0
66	1	0	11	0	1	1	1	0	1	1	1	-1	0	2	1	0	0.62	1.26	1.23	74	127000	48	44	65	56	3.8	1	1196.4	0	2	2	1	0	0	0	0	0	HCV	1	0		0	1	1	1	0	1	1	0
81	1	0			2	2	2	0	1	1	2	-1	0	2	1	0		1.08	1.05	64	114000	131	112	93	52	2.8	1	935	0	3	2	2	0	0		0	0	HCV	1	0		0	1	1	1	0	1	0
46	1	0	15	1	1	1	1	0	1	1	1	-1	0	2	1	0	0.45	2	1.1	87	58000	47	56	120	76	4.3	1	877.9	0	2	2	1	0	0	0	0	0	HCV	1	0		0	1	1	1	0	1	1	0
61	1	1	21	1	1	2	2	0	1	1	1	-1	0	2	1	0	7.6	0.59	1.52	48	89000	137	72	412	135	3	0	112	1	3	2	3	0	0	1	1	1	HCV	1	0		0	1	1	1	0	1	1	1
64	1	0			1	1	1	0	1	1	3	-2	0	2	1	0	0.5		1.01		175000	37	33	97	37	5	1	51666	0	4	4B	1	0	1	1	1	0	HCV	1	0		0	1	1	1	0	1	1
59	1	0			1	1	1	0	1	1	2	-2	0	2	1	0	0.6	0.9			132000	77	82	85	181	4	1	12100	0	2	1	1	0	0	0	0	0	HCV	1	0		0	1	1	1	0	1	0
47	0	0	9	0	1	1	1	0	1	1	2	-2	0	2	1	0	1.35	0.71	1.16			69	96	220	129	3.7	0	103.7	0	2	3A	2	0		0	0	0	HBV		0	1		0	0	2	0	1	0	0
53	1				2	3	3	1	2	3	2	-3	0	2	1	0	1.5		1	100	282000	133	138	128	435	3.9	1	2035			3A	4	0	0		0	0	HCV	1	0		0	1	1	1	0	0	0
70	2	0	9	0	1	0	0	0	0	0	1	-3	0	2	1	0	0.57	1.16		89	87000	31	43	57	79	4	0	176.8	0	1	1	1	0		0	0	0	HCV + ALCOOL		0		1		1	3		1	1	0
58	1	0	6	0	1	0	0	0	0	0	0	-3	0	2	1	0	0.94	0.67	0.99	100	60000	124	162	124	314	4.3	0	100.3	0	0	1	1	0		0	0	0	HCV	1	0		0	1	1	1	0	1	0	0
63	1	0	8	0	1	1	1	0	1	1	2	-3	0	2	1	0	0.82	0.73	1.16	79	61000	163	196	175	126	3.5	0	74.71	0	2	2	4	0		0	0	1	HCV	1	0		0	1	1	1	0	1	0	0
46	1	0	13	0	1	0	0	0	0	0	1	-3	0	2	1	0	1.9	0.8	1.45	52	83000	84	70	170	348	3.9	0	55.6	0	1	2	1	0	0	0	0	0	HCV	1	0		0	1	1	1	0	1	1	0
45	1		11	0	2	2	2	0	1	1	2	-3	0	2	1	0	1.2	0.62	1.16	83	125000	40	48	127	64	4	0	43			2	4	0	0	0	0	1	HCV	1	0		0	1	1	1	0		0	0
76	1	0	15	1	1	0	0	0	0	0	2	-3	0	2	1	0	1.1	1	2.17	34	110000	26	20	191	30	4.1	0	42.6	0	1	1	1	0	0		0	1	HCV	1	0		0	1	1	1	0	1	0	0
61	1	0	8	0	1	1	1	0	1	1	1	-3	0	2	1	0	0.91	0.94	1.13	83	108000	63	33	112	214		0	37.3	0	2	2	3	0	0	0	0	1	HCV	1	0		0	1	1	1	0	1	1	0
70	2	0	10	0	1	2	2	0	1	1	2	-4	0	2	1	0	1.5	1.05	1.17	78	65000	92	104	260	62	3.2	0	427	0	3	2	4	0	0	1	1	0	HCV + ALCOOL		0		1		1	3		1	0	0
67	1	0	12	0	2	0	0	0	0	0	1	-4	0	2	1	0	1.12	0.8	1.65	46	108000	55	38	70	60	3.8	0	221	0	1	1	1	0		1	1	1	HCV	1	0		0	1	1	1	0	1	1	0
65	1	0	10	0	1	0	0	0	0	0	1	-4	0	2	1	0	1.1	0.9	1.29	64	54000	47	39	251	140	3.8	0	131	0	1	2	1	0	0	0	0	1	HCV	1	0		0	1	1	1	0	1	1	0
76	1	0	7	0	1	0	0	0	0	0	1	-4	0	2	1	0	1.1	1.03	1.2	72	30000	121	110	221	55	3.5	0	41.1	0	1	1	1	0	0	0	0	0	HCV	1	0		0	1	1	1	0	1	1	0
56	1	0	10	0	1	1	1	0	1	1	1	-5	0	2	1	0	0.6	1.3	1.09		118000	76	107	114	345	3.7	1	40840	0	2	1	1	0	0	0	0	0	HCV	1	0		0	1	1	1	0	1	1	0
70	1	0	9	0	1	1	1	0	1	1	1	-5	0	2	1	0	1.04	0.9	1.15	76	66000	42	30	59	105	4.4	1	12387	0	2	2	1	0	0	1	1	0	HCV	1	0		0	1	1	1	0	1	1	0
69	1	0	9	0	1	1	1	0	1	1	2	-5	0	2	1	0	0.6	1.25	1.02			31	25	62			1	6994	0	2	1	1	0	0		0	1	HCV	1	0		0	1	1	1	0	1	0	0
62	1	0	9	0	1	2	2	0	1	1	2	-5	0	2	1	0	1.4	0.67	1.17	78		52	51		114	4.6	1	5477	0	3	2	6	0	0	0	0	1	HCV	1	0		0	1	1	1	0	1	1	0
54	2		9	0	1	2	2	0	1	1	2	-5	0	2	1	0	1.1	0.8	1.26		141000	56	59	141	176	4.1	1	2108			2	4	0	0	0	0	0	HCV + ALCOOL		0		1		1	3			1	0
28	0	0	15	1	1	1	1	0	1	1	1	-5	0	2	1	0	2.3	0.7	1.61	46	46000	49	35	104	179	3.6	1	1999	0	2	2	1	0	0	1	1	0	HBV		0	1		0	0	2	0	1	1	0
52	0	0	10	0	1	2	2	0	1	1	2	-5	0	2	1	0	1.6	0.5	1.18	77	133000	71	52	157	76	3.4	1	1147	0	3	2	3	0	0	0	0	0	HBV		0	1		0	0	2	0	1	0	0
58	1	0	8	0	1	1	1	0	1	1	1	-5	0	2	1	0	0.6	0.74	1.11	85	125000	98	112	100	602	3.3	1	857	0	2	1	1	0	0		0	1	HCV	1	0		0	1	1	1	0	1	1	0
63	2		7	0	1	1	1	0	1	1	2	-5	0	2	1	0	0.8	0.8	1.06	77	242000	75	65	84	131	4.4	1	689.9			1	1	0	0	0	0	0	HCV + ALCOOL		0		1		1	3		0	0	0
60	1		6	0	2	3	3	1	2	3	2	-5	0	2	1	0	0.3	0.6	0.98	100	234000	29	24		72	4.2	1	552			1	1	0	0		0	0	HCV	1	0		0	1	1	1	0	0	0	0
65	2	0	10	0	2	2	2	0	1	1	1	-5	0	2	1	0	1.1	0.8	1.31	57	63000	27	15	84	49	2.9	1	550	0	3	2	3	0	0	0	0	0	HCV + ALCOOL		0		1		1	3		1	1	0
71	1	0	7	0	1	1	1	0	1	1	2	-5	0	2	1	0	0.3	0.81	1.08	86	108000	55	38	41	58	4.2	0	51	0	2	3A	7	0	0	0	0	0	HCV	1	0		0	1	1	1	0	1	0	0
59	1		9	0	2	2	2	0	1	1	2	-5	0	2	1	0	0.9	0.91	1.23	72	88000	48	50	174	146	4.4	0	39.9			3A	2	0	0	0	0	0	HCV	1	0		0	1	1	1	0	0	0	0
60	1	0	10	0	1	0	0	0	0	0	1	-7	0	2	1	0	1.4	0.82	1.21	66	105000	132	104	151	205	3.6	0	165.6	0	1	1	1	0	0	0	0	1	HCV	1	0		0	1	1	1	0	1	1	0
59	1	0			1	0	0	0	0	0	1	-7	0	2	1	0	1.7	0.8		68	129000	97	94	186	285	3.62	0	150.4	0	1	1	1	0	0	0	0	0	HCV	1	0		0	1	1	1	0	1	1
61	2	0	7	0	1	0	0	0	0	0	0	-7	0	2	1	0	0.9	0.99	1.03	96	129000	53	66	64	189	4.4	0	89.6	0	0	1	1	0	0	0	0	0	HCV + ALCOOL		0		1		1	3		1	0	0
65	0	0	10	0	1	0	0	0	0	0	1	-7	0	2	1	0	1.73	0.89	1.1		89000	64	46	154	159	4	0	80.4	0	1	2	1	0	0	1	1	0	HBV		0	1		0	0	2	0	1	1	0
67	1	0	10	0	1	0	0	0	0	0	0	-7	0	2	1	0	1.09	0.69	1.3	67	83000	68	43	176	184	2.8	0	78	0	0	1	1	0	0	0	0	0	HCV	1	0		0	1	1	1	0	1	0	0
57	1	0	6	0	1	0	0	0	0	0	1	-7	0	2	1	0	0.46	0.7	0.88	100	205000	58	86	76	56		0	50	0	1	2	1	0	0	0	0	0	HCV	1	0		0	1	1	1	0	1	1	0
59	1	0	7	0	1	1	1	0	1	1	2	-7	0	2	1	0	1.1	0.78	1.05	92	179000	148	196	77	91		0	46.6	0	2	2	5	0	0	1	1	0	HCV	1	0		0	1	1	1	0	1	1	0
61	1	0	7	0	1	0	0	0	0	0	0	-7	0	2	1	0	0.9	0.8	1.09	80	72000	64	76	137	192	3.8	0	44.78	0	0	1	1	0	0	0	0	0	HCV	1	0		0	1	1	1	0	1	0	0
61	1	0	10	0	1	1	1	0	1	1	2			2	1	0	1.8	0.89	1.16	83	87000	68	85	130	348	3.5	1	12847	0	2	1	1	0		0	0	0	HCV	1	0		0	1	1	1	0	1	0	0
46	1	1	13	0	2	2	2	0	1	1	2			2	1	0	0.99	0.72	1.76	46	52000	270	80	110	32	1.7	1	4348	1	3	1	1	0		0	0	1	HCV	1	0		0	1	1	1	0	1	0	0
70	1	1	11	0	2	2	2	0	1	1	2			2	1	0	1.4	0.68	1.31		52000	104	43	127	36	3	1	1682	1	3	1	1	0		1	1	1	HCV	1	0		0	1	1	1	0	1	0	0
54	2	1	11	0	2	2	2	0	1	1	1			2	1	0	2.1	0.31	1.22	75	36000	121	89	295	360	2.8	1	766.7	1	3	1	1	0		1	1	0	HCV + ALCOOL		0		1		1	3		1	1	0
40	0	1	15	1	2	2	2	0	1	1	2			2	1	0	3.9	0.7	1.42	55	84000	57	45	149	89	2.8	0	420	1	3	1	1	0	0	0	0	1	HBV		0	1		0	0	2	0	1	0	0
62	1	0	9	0	1	0	0	0	0	0	1			2	1	0	0	0.66	1.22		112000	96	125	182	138	3.8	0	96.8	0	1	1	1	0	0	1	1	0	HCV	1	0		0	1	1	1	0	1	1	0
62	1	0	7	0	1	0	0	0	0	0	2			2	1	0	1.17	0.64	1.15		76000	120	63	61	95	3.9	0	40.8	0	1	1	1	0		0	0	0	HCV	1	0		0	1	1	1	0	1	0	0
51	0	0			1	0	0	0	0	0	2			2	1	0	0.97		1.4		199000	262	360	950		3.5	0	22.7	0	1	1	1	0		0	0	0	HBV		0	1		0	0	2	0	1	0
67	2	1			2	4	4	1	2	4	3	3	1	1	1	0	0.9	1.17			131000	39	29	133	122		0	1.5	1	4	4A	1	1	1	1	1	0	HCV + ALCOOL		0		1		1	3		1	0
55	0	1	10	0	1	3	3	1	2	3	3	2	1	1	1	0	2.12	0.61	1.11		138000	65	43	97	334	3.4	0	18.7	1	4	3b	2	1		0	0	0	ALCOOL	0	1	0			0	0	1	1	0	0
54	2	0	9	0	2	3	3	1	2	3	3	-1	0	1	1	0	1.2	0.84	1.22	84	71000	51	49	139	201	4.1	0	14.7	0	3	3B	3	1	0	1	1	0	HCV + ALCOOL		0		1		1	3		1	1	0
65	1	0	11	0	1	0	0	0	0	0	1	0	0	0	0	0	2.3	1	1.17	66	243000	146	118	160	138	3.8	0	28.4	0	1	2	1	0	0	1	1	0	HCV	1	0		0	1	1	1	0	1	1	0
72	0	1	10	0	2	2	2	0	1	1	2	0	0	0	0	0	0.3	1.28	1.16	79	35000	42	23	95	47	3.5	0	17.9	1	3	2	3	0	0		0	0	HBV		0	1		0	0	2	0	1	0	0
52	1	1	10	0	1	1	1	0	1	1	1	0	0	0	0	0	1.6	0.99	1.22	65	307000	89	50	67	81	3.3	0	10	1	1	1	1	0	0	0	0	0	HCV	1	0		0	1	1	1	0	1	1	0
65	0	0	25	1	1	1	1	0	1	1	1	0	0	0	0	0	0.48	4.07	1.58		86000						0	8.2	0	2	2	2	0		1	1	0	ALCOOL	0	1	0			0	0	1	1	1	1
63	1	1	12	0	2	1	1	0	1	1	2	0	0	0	0	0	1.3	0.74	1.47		65000	57	29	175	72		0	6.3	1	2	1	1	0	0	1	1	1	HCV	1	0		0	1	1	1	0	1	0	0
60	2	1			2	2	2	0	1	1	2	0	0	0	0	0	1.5	1.65			68000	53	33	135	155	2.5	0	5.12	1	2	1	4	0	0		0	0	HCV + ALCOOL		0		1		1	3		1	0
63	1	1	8	0	2	1	1	0	1	1	1	-3	0	0	0	0	1.17	0.87	1.1	96	121000	213	230	135	630	3.9	0	20.3	1	1	1	1	0			0	1	HCV	1	0		0	1	1	1	0	1	0	0
57	1	0	13	0	1	0	0	0	0	0	0	-3	0	0	0	0	2.7	0.77	1.34	64	49000	290	267	104	45		0	20.2	0	0	1	1	0	0	1	1	0	HCV	1	0		0	1	1	1	0	1	1	0
66	1	0	10	0	1	1	1	0	1	1	2	-3	0	0	0	0	0.57	0.5	1.39	50	36000	49	87	151	268	3.9	0	19	0	2	2	2	0	0	0	0	1	HCV	1	0		0	1	1	1	0	1	0	0
59	1	0	21	1	1	0	0	0	0	0	1	-3	0	0	0	0	0.7	6.7	1.16			69	123	82	201		0	18.7	0	1	1	1	0			0	0	HCV	1	0		0	1	1	1	0	1	1	1
69	1	0	8	0	1	0	0	0	0	0	1	-3	0	0	0	0	0.7	0.99	1.12	81	168000	54	66	46	29	4.8	0	11.7	0	1	2	1	0	0	0	0	0	HCV	1	0		0	1	1	1	0	1	1	0
83	1	0	10	0	1	0	0	0	0	0	1	-3	0	0	0	0	2.1	0.67	1.2	65	54000		106	55	135	4.5	0	11.6	0	1	2	1	0	0		0	1	HCV	1	0		0	1	1	1	0	1	1	0
53	1	0	7	0	1	1	1	0	1	1	2	-3	0	0	0	0	0.8	0.82	1.09	86	60000	187	222	121	167	4.1	0	10.6	0	2	2	2	0	0	0	0	0	HCV	1	0		0	1	1	1	0	1	1	0
77	0		7	0	1	0	0	0	0	0	1	-3	0	0	0	0	0.7	0.95	1.1	86	122000	68	54	129	53		0	10.3			1	1	0			0	0	HBV		0	1		0	0	2	0	0	1	0
71	1		6	0	1	0	0	0	0	0	0	-3	0	0	0	0	0.5	0.63	1	100	170000	41	43	114	107		0	8.2			1	1	0			0	1	HCV	1	0		0	1	1	1	0	0	1	0
57	1	1			2	1	1	0	1	1	1	-3	0	0	0	0	2.7	0.4			105000	124	13	95	81		0	6.26	1	2	1	1	0		0	0	1	HCV	1	0		0	1	1	1	0	1	1
51	1	0	8	0	1	0	0	0	0	0	1	-3	0	0	0	0	1	0.67	1.16	74	157000	92	87	105		4.6	0	5.8	0	1	2	1	0	0	0	0	0	HCV	1	0		0	1	1	1	0	1	1	0
65	0	0	13	0	1	1	1	0	1	1	2	-3	0	0	0	0	1.58	1.4	1.18		51000	24	25	126	84	4.1	0	5.3	0	2	2	4	0	0	1	1	0	ALCOOL	0	1	0			0	0	1	1	1	0
42	2	0			1	0	0	0	0	0	2	-3	0	0	0	0	1.54	0.8			87000	31	36	147	53	3.5	0	4.6	0	1	1	1	0	0	1	1	0	HCV + ALCOOL		0		1		1	3		1	0
72	1	0			1	0	0	0	0	0	1	-3	0	0	0	0	0.5		1.18		59000	66	59	59	60	3.4	0	3.2	0	1	2	1	0	0	0	0	1	HCV	1	0		0	1	1	1	0	1	1
50	0	0	13	0	1	0	0	0	0	0	2	-4	0	0	0	0	2.49	0.79	1.27	70	74000	56	37	156	126	3.6	0	15.7	0	1	1	1	0	0		0	0	CRIPTO		0				0		0	1	0	0
58	1	0	6	0	1	0	0	0	0	0	2	-4	0	0	0	0	0.38	0.67	0.96	100	199000	75	60	227	490	3.9	0	13.2	0	1	1	1	0	0	0	0	0	HCV	1	0		0	1	1	1	0	1	0	0
65	2	0	8	0	1	0	0	0	0	0	1	-4	0	0	0	0	1.1	0.9	1.1	81	96000	59	53				0	12	0	1	2	1	0	0	0	0	1	HCV + ALCOOL		0		1		1	3		1	1	0
54	1	0	12	0	1	0	0	0	0	0	0	-4	0	0	0	0	2.3	0.84	1.22	63	45000	75	53			3.4	0	4.5	0	0	1	1	0	0		0	0	HCV + HIV		0				1		0	1	1	0
64	2	0	9	0	1	0	0	0	0	0	3	-4	0	0	0	0	0.7	0.97	1.26	65	68000	81	55	194	308	3.6	0	3.1	0	3	4A	1	0	1		0	0	HCV + ALCOOL		0		1		1	3		1	0	0
65	2		9	0								-5	0	0	0	0	0.7	0.84	1.14	82	330000	49	53	127	118		0	3.1			3A	3	0	0	0	0	0	HCV + ALCOOL		0		1		1	3		1	0	0
56	0	0	6	0	1	0	0	0	0	0	2	-5	0	0	0	0	0.9	0.9	1	101	114000	33	23		37	4.3	0	2.5	0	1	3A	1	0	0	1	1	0	ALCOOL	0	1	0			0	0	1	1	0	0
65	1		7	0	2	2	2	0	1	1	2	-5	0	0	0	0	0.4	0.8	1.08	87	322000	158	115	289	493	4	0	2.4			3A	2	0	0	0	0	0	HCV	1	0		0	1	1	1	0	0	0	0
49	1	0	11	0	1	1	1	0	1	1	1	-7	0	0	0	0	1.7	0.82	1.21	75	74000	108	89	114	160	3.9	0	29	0	1	2	3	0			0	0	HCV + HIV		0				1		0	1	0	0
61	1	0	8	0	1	0	0	0	0	0	1	-7	0	0	0	0	1.36	0.61	1.17	78	61000	90	58	151	49	3.5	0	27.11	0	1	2	1	0	0	0	0	1	HCV	1	0		0	1	1	1	0	1	1	0
62	1		8	0	1	0	0	0	0	0	1	-7	0	0	0	0	0.35	0.83	1.16		192000	115	138				0	16			1	1	0		0	0	0	HCV	1	0		0	1	1	1	0	0	1	0
60	1	0	8	0	1	1	1	0	1	1	2	-7	0	0	0	0	0.8	0.78	1.17	78	113000		29	175			0	13	0	2	2	3	0	0		0	0	HCV	1	0		0	1	1	1	0	1	0	0
61	1	0	9	0	1	0	0	0	0	0	1	-7	0	0	0	0	0.4	1.15	1.15	80	134000	51	40	135	229	3.1	0	10	0	1	2	1	0	0	0	0	0	HCV + HIV		0				1		0	1	1	0
62	0	0	11	0	1	1	1	0	1	1	1	-7	0	0	0	0	1.3	1.1	1.3	62	55000	32	22	130	103	4.4	0	10	0	0	1	2	0	0	0	0	0	ALCOOL	0	1	0			0	0	1	1	0	0
45	1	0	9	0	1	0	0	0	0	0	1	-7	0	0	0	0	1.66	0.9	1.27		60000	125	261	68	130	4.3	0	7.4	0	1	1	1	0	0	0	0	0	HCV	1	0		0	1	1	1	0	1	1	0
47	1	0	7	0	1	0	0	0	0	0	1	-7	0	0	0	0	1	0.98	1.08		54000	76	72	137	192	4.2	0	7.1	0	1	1	1	0	0	0	0	0	HCV	1	0		0	1	1	1	0	1	1	0
60	1	0	13	0	1	0	0	0	0	0	2	-7	0	0	0	0	0.72	1.99	0.96	100	78000	107	167	103	131	4.6	0	6.79	0	1	1	1	0	0	0	0	0	HCV + HIV		0				1		0	1	0	0
63	0	0	12	0	1	0	0	0	0	0	1	-7	0	0	0	0	1.35	0.94	1.5	51	65000	36	45	128	289	3.7	0	6.7	0	1	2	1	0	0	0	0	0	CRIPTO		0				0		0	1	1	0
70	1	0	12	0	1	0	0	0	0	0	1	-7	0	0	0	0	1.12	0.9	1.53	46	75000	40	45	93	84	3.1	0	6.4	0	1	1	1	0		1	1	0	HCV	1	0		0	1	1	1	0	1	1	0
59	1	0	10	0	1	0	0	0	0	0	1	-7	0	0	0	0	1.75	0.64	1.18	77	79000	139	76	91	110	4.1	0	5.9	0	1	1	1	0	0	0	0	0	HCV	1	0		0	1	1	1	0	1	1	0
70	0		9	0								-7	0	0	0	0	1.5	0.7	1.09	89	123000	25	33	138	65		0	5.8			2	1	0	0	1	1	0	HEMOCROMATOSE		0				0		0	1	1	0
77	0		10	0	1	0	0	0	0	0	2	-7	0	0	0	0	0.78	1.32	1.11	85	273000	23	23	96	82	4	0	5.3			1	1	0	0		0	0	CRIPTO		0				0		0	0	0	0
54	1	0			1	0	0	0	0	0	1	-7	0	0	0	0	0.72		1.1	85	91000	34	45	16	183	4.9	0	3.75	0	1	1	1	0		0	0	0	HCV	1	0		0	1	1	1	0	1	1
61	0	0	12	0	1	1	1	0	1	1	2	-7	0	0	0	0	2.07	0.8	1.29		61000	31	17	103	40	4	0	2.38	0	2	2	2	0	0	0	0	0	ALCOOL	0	1	0			0	0	1	1	1	0
56	0	0			1	0	0	0	0	0	1	-7	0	0	0	0	0.4		1.03	95	123000	41	70	95	420	5	0	2	0	1	1	1	0	0	0	0	0	ALCOOL	0	1	0			0	0	1	1	1
67	0	0	9	0	1	0	0	0	0	0	0	-7	0	0	0	0	0.15	0.8	1.28	65	100000	32	33	98	36	4.4	0	1.7	0	0	1	1	0	0	1	1	0	DHGNA		0				0		0	1	1	0
50	2	0	11	0	1	0	0	0	0	0	1	-7	0	0	0	0	1.26	0.8	1.38		36000	46	39	174	118	4.5	0	1.6	0	1	1	1	0	0	0	0	0	HCV + ALCOOL		0		1		1	3		1	1	0
50	2	0			1	1	1	0	1	1	2	-7	0	0	0	0	0.8				196000	56	89	84	53	5.1	0	1.5	0	2	2	3	0	0	0	0	0	HCV + ALCOOL		0		1		1	3		1	0
64	0	0	9	0	1	0	0	0	0	0	1	-7	0	0	0	0	1.5	0.61	1.14	82	58000	24	14	46	20	4.1	0	1.26	0	1	1	1	0			0	1	HBV		0	1		0	0	2	0	1	1	0
69	1	0	8	0	2	2	2	0	1	1	2			0	0	0	1.2	0.7	1.13	82	112000	131	104	81	134	3.2	0	32	0	1	1	1	0		1	1	1	HCV	1	0		0	1	1	1	0	1	0	0
58	1		13	0										0	0	0	1.92	0.8	1.38		89000	180	159	138	151		0	30			3A	3	0	0		0	0	HCV	1	0		0	1	1	1	0	1	1	0
60	0	0			2	2	2	0	1	1	2			0	0	0		0.7		100	308000	49	41	423	689	4.4	0	25.3	0	2	3A	5	0		1	1	0	ALCOOL	0	1	0			0	0	1	1	0
65	1	0	9	0	2	2	2	0	1	1	2			0	0	0	0.83	1.24	1.03	96	159000	26	23	97	71	3.9	0	16.4	0	1	1	1	0		0	0	0	HCV	1	0		0	1	1	1	0	1	0	0
74	0	0	7	0	1	1	1	0	1	1	2			0	0	0	0.79	0.99	1.06		130000	42	23	128	382	4.4	0	15.1	0	2	3A	5	0	0	0	0	0	ALCOOL	0	1	0			0	0	1	1	0	0
50	2	0	9	0	2	2	2	0	1	1	2			0	0	0	0.58	0.73	1.08	88	117000	120	92	146	389	4.4	0	12	0	2	3A	3	0		0	0	0	HCV + ALCOOL		0		1		1	3		1	0	0
73	1	0			1	0	0	0	0	0	0			0	0	0	1.06	0.7			109000	77	63	56	143		0	6.7	0	0	1	1	0	0	0	0	1	HCV	1	0		0	1	1	1	0	1	0
77	1		9	0	1									0	0	0	0.9	1.09	1.12		166000			85	127	4.5	0	4.7			1	1	0			0	0	HCV	1	0		0	1	1	1	0		0	0
51	0	1	12	0	2	1	1	0	1	1	2			0	0	0	2.9	0.59	1.13	74	58000	48	49	244	627	3.4	0	4.5	1	2	1	1	0		0	0	1	ALCOOL	0	1	0			0	0	1	1	0	0
61	1		9	0	1	0	0	0	0	0	2			0	0	0	0.43	1.01	0.96	100	303000	119	137	105	111	4.2	0	4.1			1	1	0			0	0	HCV	1	0		0	1	1	1	0	0	0	0
65	1	0	7	0	2	2	2	0	1	1	2			0	0	0	0.91	0.9	1.02	97	200000	49	31	62	122		0	3.4	0	2	3A	5	0			0	0	HCV	1	0		0	1	1	1	0	1	0	0
77	1	0	9	0	1	0	0	0	0	0	1			0	0	0	0.9	1.1	1.12		64000	37	42	140	118	3.9	0	2.1	0	1	1	1	0			0	0	HCV	1	0		0	1	1	1	0	1	1	0
69	0				2									0	0	0	1.9	1.1			108000	95	39	192		2.6	0	2			3A	2	0			0	0	CRIPTO		0				0		0	1	0
55	1		7	0	2	2	2	0	1	1	2			0	0	0	1	1.05	0.96	100	262000	61	38	131	213		0	2			3A	5	0		1	1	0	HCV	1	0		0	1	1	1	0	0	0	0
71	0	0	8	0	1	1	1	0	1	1	2			0	0	0	1.6	0.99	1.48	55	69000	27	17	19	38	4.2	0	1.7	0	2	3A	6	0			0	0	HBV		0	1		0	0	2	0	1	1	0
53	0	1	23	1							4	10	2				15.5	0.8	1.66		138000	332	361	357	177	2.5	0	91.8	2	5	4A	5		1	1	1	0	HBV		0	1		0	0	2	0	1	0	1
71	1	0	14	0	1	1	1	0	1	1	1	-4	0				2.68	0.68	1.42	57	107000	61	48			3.1	0	10.3	0	1	1	1	0	0	0	0	1	HCV	1	0		0	1	1	1	0	1	1	0
77	0	1	13	0	2	5	4	1	2	4	3						2.21	1.16	1.19	76	80000	140	40			4.1	1	50000	1	5	4B	1	1	1	1	1	0	HBV		0	1		0	0	2	0	1	0	0
75	0																0.29			91	335000	35	7	129	28	4.6	1	27979			1	1	0	0	1	1	1	HAI		0				0		0	0	0
81	0	0			1	2	2	0	1	1	3							1.1			152000	28	19	78	69		1	4925	0	4	4B	2	0	1		0	1	CRIPTO		0				0		0	1	0
65	0		7	0													0.74	0.79	1	87	171000	125	91	174	211	3.5	1	4600			4B	1	0	1	1	1	0	CRIPTO		0				0		0	1	0	0
64	1	0	21	1	1	2	2	0	1	1	1						15	1.27	1.2		60000	25	15	117	53	3.8	1	624.2	0	3	2	2	0	0	0	0	1	HCV	1	0		0	1	1	1	0	1	1	1
57	1																0.8	0.8	1.1			66	51	156		3.8	0	374.7				1			1	1	0	HCV	1	0		0	1	1	1	0		0
49	1		8	0													1.04	0.7	1.14	88	243000	129	66	97	259	3.8	0	216			2	1	0	0	1	1	0	HCV	1	0		0	1	1	1	0	1	1	0
62	1	1	12	0	2	3	3	1	2	3	2						2.67	0.8	1.13	70	154000	65	28			3.2	0	216	1	3	3A	5	0	0		0	1	HCV	1	0		0	1	1	1	0	1	0	0
67	1																1				248000	125	115		143	3.6	0	194			1	1	0	0	1	1	1	HCV	1	0		0	1	1	1	0	1	0
52	1	0	9	0	1	0	0	0	0	0	0						0.5	1.1	1.13	88	101000	20	33		41		0	190.6	0	0	2	1	0	0	0	0	1	HCV	1	0		0	1	1	1	0	1	1	0
66	1																										0	70.1			3B	2	1			0	0	HCV	1	0		0	1	1	1	0	1	0
59	0	0			1	1	1	0	1	1	3						2.2		1.26	70	54000	53	49		117	3.5	0	24	0	3	4B	3	0	1	1	1	0	HBV		0	1		0	0	2	0	1	0
55	1		6	0													0.83	1	0.94		286000	78	88	114	95	4.1	0	3			1	1	0			0	0	HCV	1	0		0	1	1	1	0	0	0	0
67	0		8	0	1	0	0	0	0	0	1						0.4	1.2	1	100	200000	18	21		53	4.2	0	2.3			2	1	0	0	0	0	0	ALCOOL	0	1	0			0	0	1	0	1	0
53	0																	0.6	1.16	83	220000	26	19				0	1.9			1	1	0	0	0	0	1	HBV		0	1		0	0	2	0	0	1
54	0																2.3	0.9			63000	92	74		629	3.4					1	1	0		1	1	0	ALCOOL	0	1	0			0	0	1	1	1
53	2		12	0													2.1	0.85	1.24	67	124000	36	13	61	16	3					3A	7			1	1	0	HCV + ALCOOL		0		1		1	3		1	0	0
62	2	0			2						3						0.9				95000	80	141	98	121	4			0	3	4A	1	1	1		0	0	HCV + ALCOOL		0		1		1	3		1	0
50	1	1	10	0	2						1						0.5	1.17	1.17		174000		124	87		3.15			1	2	1	1	0	0	1	1	0	HCV + IR + ALCOOL		0				1			1	1	0
54	1	1	15	1	3						4						3.2	0.6	1.47	57	91000	188	65			3.4			2	5	3B	2	1		0	0	0	HCV	1	0		0	1	1	1	0	1	0	0
[truncated: 24 more columns]
